# Supplementary material for: Enclosure in Combination with Mowing Simultaneously Promoted Grassland Biodiversity and Biomass Productivity
Source: Plants (Basel). 2022 Aug 4;11(15):2037. doi: 10.3390/plants11152037 (PMC9370151; doi:10.3390/plants11152037)
Supplement: Supplementary file 1 [file plants-11-02037-s001.zip]

Archive with 1 entries (1 files):
- plants-1833252-supplementary.pdf
